# Supplementary material for: Label-Free Separation of Circulating Tumor Cells and Clusters by Alternating Frequency Acoustic Field in a Microfluidic Chip
Source: Int J Mol Sci. 2023 Feb 7;24(4):3338. doi: 10.3390/ijms24043338 (PMC9964901; doi:10.3390/ijms24043338)
Supplement: Supplementary file 1 [file ijms-24-03338-s001.zip]

Archive with 4 entries (4 files):
- Figure S1.tif
- Figure S2.tif
- Figure S3.tif
- Video 1.mp4
